# Supplementary material for: Delimitation and Phylogeny in Fritillaria Species (Liliaceae) Endemic to Alps
Source: Biology (Basel). 2025 Jun 28;14(7):785. doi: 10.3390/biology14070785 (PMC12292719; doi:10.3390/biology14070785)
Supplement: Supplementary file 1 [file biology-14-00785-s001.zip]

Archive with 1 entries (1 files):
- biology-3692938-supplementary.pdf
